# Supplementary material for: Poly(Vinyl Alcohol) Drug and PVA–Drug–Surfactant Complex Organogel with Dimethyl Sulfoxide as a Drug Delivery System
Source: Gels. 2024 Nov 20;10(11):753. doi: 10.3390/gels10110753 (PMC11593573; doi:10.3390/gels10110753)
Supplement: Supplementary file 1 [file gels-10-00753-s001.zip]

Archive with 1 entries (1 files):
- gels-3282739-supplementary.pdf
